# Supplementary material for: Bioactive Sesquiterpenoids from Santolina chamaecyparissus L. Flowers: Chemical Profiling and Antifungal Activity Against Neocosmospora Species
Source: Plants (Basel). 2025 Jan 16;14(2):235. doi: 10.3390/plants14020235 (PMC11768361; doi:10.3390/plants14020235)
Supplement: Supplementary file 1 [file plants-14-00235-s001.zip]

Archive with 1 entries (1 files):
- plants-3416134-supplementary.pdf
